# Supplementary material for: Revisiting the Middle Molecule Hypothesis of Uremic Toxicity: A Systematic Review of Beta 2 Microglobulin Population Kinetics and Large Scale Modeling of Hemodialysis Trials In Silico
Source: PLoS One. 2016 Apr 7;11(4):e0153157. doi: 10.1371/journal.pone.0153157 (PMC4824495; doi:10.1371/journal.pone.0153157)
Supplement: S1 Table — (CSV) [file pone.0153157.s002.csv]

Study	ID	Generation Rate	KER	Kic	KNonHD	State	Sex	BW	Vp	VNp	VT	IsVolEst	FreeEstGen	ModelType	Age
Ward et al 2006	W01	0.131	NA	100	NA	HD-HF	NA	NA	3317.5	9952.5	13270	Y	Y	2C	NA
Ward et al 2006	W02	0.131	NA	86	NA	HD-HF	NA	NA	1880	5640	7520	Y	Y	2C	NA
Ward et al 2006	W03	0.144	NA	63	NA	HD-HF	NA	NA	2025	6075	8100	Y	Y	2C	NA
Ward et al 2006	W04	0.091	NA	75	NA	HD-HF	NA	NA	3077.5	9232.5	12310	Y	Y	2C	NA
Ward et al 2006	W05	0.14	NA	53	NA	HD-HF	NA	NA	2142.5	6427.5	8570	Y	Y	2C	NA
Ward et al 2006	W06	0.125	NA	57	NA	HD-HF	NA	NA	2312.5	6937.5	9250	Y	Y	2C	NA
Ward et al 2006	W07	0.131	NA	108	NA	HD-HF	NA	NA	2997.5	8992.5	11990	Y	Y	2C	NA
Ward et al 2006	W08	0.165	NA	102	NA	HD-HF	NA	NA	2477.5	7432.5	9910	Y	Y	2C	NA
Ward et al 2006	W09	0.182	NA	74	NA	HD-HF	NA	NA	2327.5	6982.5	9310	Y	Y	2C	NA
Ward et al 2006	W10	0.115	NA	107	NA	HD-HF	NA	NA	2842.5	8527.5	11370	Y	Y	2C	NA
Xu et al 2001	DE	0.083555556	3.37	NA	NA	HD-LF	F	47	1912	7648	9560	N	N	2C	70
Xu et al 2001	DE	0.092368056	NA	NA	NA	HD-HF	F	47	1912	7648	9560	N	N	2C	70
Xu et al 2001	DE	0.083229167	NA	NA	NA	HD-HF	F	47	1912	7648	9560	N	N	2C	70
Xu et al 2001	DE	0.077027778	NA	NA	NA	HD-HF	F	47	1912	7648	9560	N	N	2C	70
Xu et al 2001	DE	0.090409722	NA	NA	NA	HD-HF	F	47	1912	7648	9560	N	N	2C	70
Xu et al 2001	GR	0.088003472	3.7	NA	NA	HD-LF	M	68.5	2712	10848	13560	N	N	2C	62
Xu et al 2001	GR	0.110361111	NA	NA	NA	HD-HF	M	68.5	2712	10848	13560	N	N	2C	62
Xu et al 2001	GR	0.088479167	NA	NA	NA	HD-HF	M	68.5	2712	10848	13560	N	N	2C	62
Xu et al 2001	GR	0.088479167	NA	NA	NA	HD-HF	M	68.5	2712	10848	13560	N	N	2C	62
Xu et al 2001	GR	0.087527778	NA	NA	NA	HD-HF	M	68.5	2712	10848	13560	N	N	2C	62
Xu et al 2001	KA	0.069416667	1.97	NA	NA	HD-LF	M	59.5	2458	9832	12290	N	N	2C	71
Xu et al 2001	KA	0.078506944	NA	NA	NA	HD-HF	M	59.5	2458	9832	12290	N	N	2C	71
Xu et al 2001	KA	0.069416667	NA	NA	NA	HD-HF	M	59.5	2458	9832	12290	N	N	2C	71
Xu et al 2001	KA	0.064871528	NA	NA	NA	HD-HF	M	59.5	2458	9832	12290	N	N	2C	71
Xu et al 2001	KA	0.074375	NA	NA	NA	HD-HF	M	59.5	2458	9832	12290	N	N	2C	71
Xu et al 2001	OA	0.105625	3.08	NA	NA	HD-LF	F	58.5	2150	8600	10750	N	N	2C	77
Xu et al 2001	OA	0.1210625	NA	NA	NA	HD-HF	F	58.5	2150	8600	10750	N	N	2C	77
Xu et al 2001	OA	0.09953125	NA	NA	NA	HD-HF	F	58.5	2150	8600	10750	N	N	2C	77
Xu et al 2001	OA	0.11334375	NA	NA	NA	HD-HF	F	58.5	2150	8600	10750	N	N	2C	77
Xu et al 2001	OA	0.1031875	NA	NA	NA	HD-HF	F	58.5	2150	8600	10750	N	N	2C	77
Xu et al 2001	SO	0.091822917	3.22	NA	NA	HD-LF	M	64.5	2518	10072	12590	N	N	2C	71
Xu et al 2001	SO	0.156770833	NA	NA	NA	HD-HF	M	64.5	2518	10072	12590	N	N	2C	71
Xu et al 2001	SO	0.093614583	NA	NA	NA	HD-HF	M	64.5	2518	10072	12590	N	N	2C	71
Xu et al 2001	SO	0.093614583	NA	NA	NA	HD-HF	M	64.5	2518	10072	12590	N	N	2C	71
Xu et al 2001	SO	0.0886875	NA	NA	NA	HD-HF	M	64.5	2518	10072	12590	N	N	2C	71
Xu et al 2001	HL	0.091708333	3.3	NA	NA	HD-LF	F	62	2270	9080	11350	N	N	2C	68
Xu et al 2001	HL	0.089555556	NA	NA	NA	HD-HF	F	62	2270	9080	11350	N	N	2C	68
Xu et al 2001	HL	0.0775	NA	NA	NA	HD-HF	F	62	2270	9080	11350	N	N	2C	68
Xu et al 2001	HL	0.114527778	NA	NA	NA	HD-HF	F	62	2270	9080	11350	N	N	2C	68
Xu et al 2001	HL	0.085680556	NA	NA	NA	HD-HF	F	62	2270	9080	11350	N	N	2C	68
Xu et al 2001	ML	0.092819444	4.11	NA	NA	HD-LF	M	82	3116	12464	15580	N	N	2C	60
Xu et al 2001	ML	0.085986111	NA	NA	NA	HD-HF	M	82	3116	12464	15580	N	N	2C	60
Xu et al 2001	ML	0.085986111	NA	NA	NA	HD-HF	M	82	3116	12464	15580	N	N	2C	60
Xu et al 2001	ML	0.103638889	NA	NA	NA	HD-HF	M	82	3116	12464	15580	N	N	2C	60
Xu et al 2001	ML	0.088263889	NA	NA	NA	HD-HF	M	82	3116	12464	15580	N	N	2C	60
Xu et al 2001	NW	0.080958333	2.67	NA	NA	HD-LF	M	67	2676	10704	13380	N	N	2C	77
Xu et al 2001	NW	0.087006944	NA	NA	NA	HD-HF	M	67	2676	10704	13380	N	N	2C	77
Xu et al 2001	NW	0.075375	NA	NA	NA	HD-HF	M	67	2676	10704	13380	N	N	2C	77
Xu et al 2001	NW	0.093520833	NA	NA	NA	HD-HF	M	67	2676	10704	13380	N	N	2C	77
Xu et al 2001	NW	0.073513889	NA	NA	NA	HD-HF	M	67	2676	10704	13380	N	N	2C	77
Xu et al 2001	OE	0.080198611	2.64	NA	NA	HD-LF	F	51.1	2058	8232	10290	N	N	2C	73
Xu et al 2001	OE	0.083392361	NA	NA	NA	HD-HF	F	51.1	2058	8232	10290	N	N	2C	73
Xu et al 2001	OE	0.066359028	NA	NA	NA	HD-HF	F	51.1	2058	8232	10290	N	N	2C	73
Xu et al 2001	OE	0.099361111	NA	NA	NA	HD-HF	F	51.1	2058	8232	10290	N	N	2C	73
Xu et al 2001	OE	0.074875694	NA	NA	NA	HD-HF	F	51.1	2058	8232	10290	N	N	2C	73
Xu et al 2001	RR	0.099760417	3.5	NA	NA	HD-LF	M	78.5	3004	12016	15020	N	N	2C	73
Xu et al 2001	RR	0.281291667	NA	NA	NA	HD-HF	M	78.5	3004	12016	15020	N	N	2C	73
Xu et al 2001	RR	0.098125	NA	NA	NA	HD-HF	M	78.5	3004	12016	15020	N	N	2C	73
Xu et al 2001	RR	0.11284375	NA	NA	NA	HD-HF	M	78.5	3004	12016	15020	N	N	2C	73
Xu et al 2001	RR	0.089402778	NA	NA	NA	HD-HF	M	78.5	3004	12016	15020	N	N	2C	73
Floege et al 1991	lf-1	0.207043651	4.2	60.9	NA	HD-LF	NA	67	NA	NA	NA	N	Y	2C	NA
Floege et al 1991	lf-2	0.109821429	3.1	53.7	NA	HD-LF	NA	64	NA	NA	NA	N	Y	2C	NA
Floege et al 1991	lf-3	0.162698413	2.9	77.8	NA	HD-LF	NA	83	NA	NA	NA	N	Y	2C	NA
Floege et al 1991	lf-4	0.147519841	2.7	57.3	NA	HD-LF	NA	57	NA	NA	NA	N	Y	2C	NA
Floege et al 1991	lf-5	0.142162698	3.4	76.3	NA	HD-LF	NA	71	NA	NA	NA	N	Y	2C	NA
Floege et al 1991	lf-6	0.196527778	3.7	48.9	NA	HD-LF	NA	64	NA	NA	NA	N	Y	2C	NA
Floege et al 1991	hf-1	0.126884921	2.7	72.7	NA	HD-HF	NA	71	NA	NA	NA	N	Y	2C	NA
Floege et al 1991	hf-2	0.114880952	4.1	50.8	NA	HD-HF	NA	76	NA	NA	NA	N	Y	2C	NA
Floege et al 1991	hf-3	0.159126984	3.9	86.4	NA	HD-HF	NA	74	NA	NA	NA	N	Y	2C	NA
Floege et al 1991	hf-4	0.136904762	2.3	49.7	NA	HD-HF	NA	62	NA	NA	NA	N	Y	2C	NA
Floege et al 1991	hf-5	0.124007937	4.3	89.2	NA	HD-HF	NA	78	NA	NA	NA	N	Y	2C	NA
Floege et al 1991	n-1	0.179960317	NA	74.4	88	Control	NA	76	NA	NA	NA	N	Y	2C	NA
Floege et al 1991	n-2	0.103869048	NA	80.8	63.7	Control	NA	87	NA	NA	NA	N	Y	2C	NA
Floege et al 1991	n-3	0.120535714	NA	46.9	58.5	Control	NA	68	NA	NA	NA	N	Y	2C	NA
Floege et al 1991	n-4	0.133630952	NA	100.7	60.3	Control	NA	78	NA	NA	NA	N	Y	2C	NA
Floege et al 1991	n-5	0.092460317	NA	81.7	57.1	Control	NA	72	NA	NA	NA	N	Y	2C	NA
Karlson et al 1980	N-1	0.13	NA	104.69	108	Control	NA	62	3610	3610	7220	Y	Y	2C	NA
Karlson et al 1980	N-2	0.141666667	NA	125.86	97	Control	NA	69	4060	9681.538462	13741.53846	Y	Y	2C	NA
Karlson et al 1980	N-3	0.148333333	NA	120.06	86	Control	NA	75	4140	9235.384615	13375.38462	Y	Y	2C	NA
Karlson et al 1980	N-4	0.136666667	NA	133.35	84	Control	NA	75	3810	10257.69231	14067.69231	Y	Y	2C	NA
Karlson et al 1980	N-5	0.231666667	NA	254.9516667	136	Control	NA	77	5330	10549.72414	15879.72414	Y	Y	2C	NA
Karlson et al 1980	N-6	0.183333333	NA	175.1	134	Control	NA	87	5150	9727.777778	14877.77778	Y	Y	2C	NA
Karlson et al 1980	MM-1	0.215	NA	134.64	98	Control	NA	68	4080	6732	10812	Y	Y	2C	NA
Karlson et al 1980	MM-2	0.28	NA	238.17	93	Control	NA	71	4670	6267.631579	10937.63158	Y	Y	2C	NA
Karlson et al 1980	RA	0.211666667	NA	112.88	73	Control	NA	52	3320	4703.333333	8023.333333	Y	Y	2C	NA
Karlson et al 1980	CGN-1	0.191666667	NA	75.67	20	CKD	NA	54	3290	4729.375	8019.375	Y	Y	2C	NA
Karlson et al 1980	CGN-2	0.195	NA	127.1	23	CKD	NA	87	4100	7943.75	12043.75	Y	Y	2C	NA
Karlson et al 1980	RI	0.218333333	NA	123.5	36	CKD	NA	90	4750	7264.705882	12014.70588	Y	Y	2C	NA
Vincent et al 1992	JPR	0.18	NA	NA	123.496	Control	M	64	3590	8832.145329	12422.14533	Y	Y	2C	45
Vincent et al 1992	CLV	0.222833333	NA	NA	148.6166	Control	M	56	3142	8989.274131	12131.27413	Y	Y	2C	37
Vincent et al 1992	JMH	0.1040625	NA	NA	94.805	Control	M	67.5	3350	7387.179487	10737.17949	Y	Y	2C	32
Vincent et al 1992	SRI	0.112861111	NA	NA	110.58	Control	M	68	3800	10018.18182	13818.18182	Y	Y	2C	32
Vincent et al 1992	JBR	0.1995	NA	NA	105.0096	Control	M	72	4008	9441.66443	13449.66443	Y	Y	2C	45
Vincent et al 1992	POQ	0.2588125	4.5188	NA	NA	HD-LF	M	41	2054	15501.55556	17555.55556	Y	Y	3C	65
Vincent et al 1992	SAB	0.270989583	4.0728	NA	NA	HD-LF	F	60.5	3394	12845.23445	16239.23445	Y	Y	3C	60
Vincent et al 1992	HOU	0.269232639	5.9696	NA	NA	HD-LF	M	66.5	3731	13622.48837	17353.48837	Y	Y	3C	68
Vincent et al 1992	CAR	0.163614583	8.041	NA	NA	HD-LF	M	56.5	3655	12446.32159	16101.32159	Y	Y	3C	76
Vincent et al 1992	DEL	0.10621875	3.4738	NA	NA	HD-LF	M	51.5	3158	10000.33333	13158.33333	Y	Y	3C	73
Vincent et al 1992	PIQ	0.210611111	7.277	NA	NA	HD-HF	M	68	3830	8768.684211	12598.68421	Y	Y	3C	58
Vincent et al 1992	HEL	0.3095625	7.4508	NA	NA	HD-HF	M	63.5	3548	11359.56303	14907.56303	Y	Y	3C	58
Vincent et al 1992	CIV	0.25065625	4.2562	NA	NA	HD-HF	M	58.5	3274	10089.26531	13363.26531	Y	Y	3C	78
Vincent et al 1992	TAD	0.353645833	8.448	NA	NA	HD-HF	F	75	4224	15331.55556	19555.55556	Y	Y	3C	60
Vincent et al 1992	LAM	0.063464583	3.7224	NA	NA	HD-HF	F	74.3	4136	11650.25954	15786.25954	Y	Y	3C	57
Vincent et al 1992	MAZ	0.077847222	3.5014	NA	NA	HDF	M	59	2501	8614.555556	11115.55556	Y	Y	3C	54
Vincent et al 1992	JAC	0.065875	2.0188	NA	NA	HDF	F	51	2884	11116	14000	Y	Y	3C	83
Vincent et al 1992	JAO	0.124402778	4.1958	NA	NA	HDF	F	53	2997	9595.436975	12592.43697	Y	Y	3C	78
Vincent et al 1992	OLI	0.06615625	1.7472	NA	NA	HDF	F	43.5	2496	6140.678201	8636.678201	Y	Y	3C	52
Vincent et al 1992	SAL	0.093690972	4.7698	NA	NA	CAPD	F	60.5	3407	21281.4058	24688.4058	Y	Y	3C	61
Vincent et al 1992	DUF	0.283027778	4.2693	NA	NA	CAPD	F	46	2247	12343.90909	14590.90909	Y	Y	3C	54
Vincent et al 1992	HAU	0.092090278	2.0888	NA	NA	CAPD	M	44.5	2611	6063.418605	8674.418605	Y	Y	3C	47
Stiller et al 2002	STIL1	0.150055556	NA	66	NA	HD-HF	M	73	2895.522388	6804.477612	9700	Y	Y	2C-GNp	55
Stiller et al 2002	STIL2	0.146944444	NA	20	NA	HD-HF	F	92	1963.855422	9446.144578	11410	Y	Y	2C-GNp	69
Stiller et al 2002	STIL3	0.153611111	NA	47	NA	HD-HF	M	70	1527.932961	9412.067039	10940	Y	Y	2C-GNp	40
Stiller et al 2002	STIL4	0.094247222	NA	138	NA	HD-HF	F	51.8	2850.282486	7239.717514	10090	Y	Y	2C-GNp	59
Stiller et al 2002	STIL4	0.105038889	NA	140	NA	HD-HF	F	51.8	2528.822055	7561.177945	10090	Y	Y	2C-GNp	59
Stiller et al 2002	STIL4	0.09065	NA	53	NA	HD-HF	F	51.8	1384.384384	7835.615616	9220	Y	Y	2C-GNp	59
Stiller et al 2002	STIL5	0.085	NA	50	NA	HD-HF	F	60	654.2311192	6535.768881	7190	Y	Y	2C-GNp	64
Stiller et al 2002	STIL5	0.077083333	NA	41	NA	HD-HF	F	60	727.6595745	6112.340426	6840	Y	Y	2C-GNp	64
Stiller et al 2002	STIL5	0.084166667	NA	39	NA	HD-HF	F	60	961.3466334	6748.653367	7710	Y	Y	2C-GNp	64
Stiller et al 2002	STIL6	0.092408333	NA	60	NA	HD-HF	F	85.3	2052.104208	8187.895792	10240	Y	Y	2C-GNp	66
Stiller et al 2002	STIL7	0.121965278	NA	65	NA	HD-HF	M	96.5	3425.655977	8324.344023	11750	Y	Y	2C-GNp	39
Stiller et al 2002	STIL7	0.121295139	NA	48	NA	HD-HF	M	96.5	3059.090909	10400.90909	13460	Y	Y	2C-GNp	39
Stiller et al 2002	STIL8	0.144236111	NA	49	NA	HD-HF	F	62	2385.915493	6084.084507	8470	Y	Y	2C-GNp	46
Stiller et al 2002	STIL8	0.160597222	NA	26	NA	HD-HF	F	62	1014.608234	6625.391766	7640	Y	Y	2C-GNp	46
Stiller et al 2002	STIL8	0.153277778	NA	26	NA	HD-HF	F	62	1642.436149	6717.563851	8360	Y	Y	2C-GNp	46
Odell et al 1991	Odl1	0.15	2.6	42.86021505	NA	HD-LF	M	76	3100	9300	12400	Y	Y	3C	57
Odell et al 1991	Odl2	0.18	2.9	36.525	NA	HD-LF	F	53	2800	8000	10800	Y	Y	3C	65
Odell et al 1991	Odl3	0.183333333	3.5	49.53061224	NA	HD-LF	F	58	3900	9800	13700	Y	Y	3C	53
Odell et al 1991	Odl4	0.15	2.7	42.22580645	NA	HD-LF	M	66	3900	9300	13200	Y	Y	3C	64
Odell et al 1991	Odl1	0.171666667	3.3	48.68421053	NA	HD-LF	M	77	3400	9500	12900	Y	Y	3C	57
Odell et al 1991	Odl2	0.211666667	3.4	38.94623656	NA	HD-LF	F	56	2700	9300	12000	Y	Y	3C	65
Odell et al 1991	Odl4	0.148333333	2.7	46.484375	NA	HD-LF	M	66	3800	12800	16600	Y	Y	3C	64
Odell et al 1991	Odl5	0.121666667	3.6	47.89552239	NA	HD-LF	M	58	3300	6700	10000	Y	Y	3C	34
Maeda et all 1990	TM	0.1096	4.711	NA	NA	HDF	F	48	NA	NA	NA	N	Y	1C	36
Maeda et all 1990	MU	0.156333333	2.955	NA	NA	HDF	M	67	NA	NA	NA	N	Y	1C	41
Maeda et all 1990	KY	0.135516667	5.104	NA	NA	HDF	M	47	NA	NA	NA	N	Y	1C	65
Maeda et all 1990	SN	0.108316667	2.915	NA	NA	HDF	M	48.5	NA	NA	NA	N	Y	1C	53
Maeda et all 1990	KI	0.154266667	2.896	NA	NA	HDF	M	52	NA	NA	NA	N	Y	1C	38
Maeda et all 1990	TF	0.1265	1.019	NA	NA	HDF	M	46	NA	NA	NA	N	Y	1C	59
Maeda et all 1990	MT	0.127833333	1.055	NA	NA	HDF	M	59	NA	NA	NA	N	Y	1C	51
Maeda et all 1990	AK	0.1296	4.07	NA	NA	HDF	F	48	NA	NA	NA	N	Y	1C	62
Maeda et all 1990	YM	0.1075	1.105	NA	NA	HDF	F	43	NA	NA	NA	N	Y	1C	44
Maeda et all 1990	IT	0.1272	1.682	NA	NA	HDF	M	53	NA	NA	NA	N	Y	1C	46
Maeda et all 1990	KO	0.1694	1.622	NA	NA	HDF	M	66	NA	NA	NA	N	Y	1C	35
Vincent et al 1980	JR	0.07	NA	30.65	41.3775	Control	M	64	3065	5675.925926	8740.925926	Y	Y	2C	42
Vincent et al 1980	CV	0.085	NA	56.7454	28.1124	Control	M	56	2603	12896.68182	15499.68182	Y	Y	2C	33
Vincent et al 1980	St	0.108	1.4965	36.2153	NA	HD	F	55	2993	8833	11826	Y	Y	2C	36
Vincent et al 1980	BU	0.115	1.434	32.4084	NA	HD	M	65.5	2868	5492.949153	8360.949153	Y	Y	2C	32
Vincent et al 1980	PA	0.189	NA	73.1423	5.9059	CKD	F	75	4543	13800.43396	18343.43396	Y	Y	2C	68
Vincent et al 1980	BO	0.21	NA	38.2	5.73	CKD	M	70	3820	9095.238095	12915.2381	Y	Y	2C	66
Vincent et al 1980	FA	0.096	NA	38.8344	7.355	CKD	F	51	2942	5547.771429	8489.771429	Y	Y	2C	71
Vincent et al 1980	PE	0.114	NA	55.7132	8.5367	CKD	M	61	4493	11142.64	15635.64	Y	Y	2C	18
Vincent et al 1980	NV	0.244	NA	18.8252	5.9448	CKD-T	M	48.5	2477	5087.891892	7564.891892	Y	Y	2C	24
Vincent et al 1980	CO	0.065	NA	28.6003	4.3027	CKD-T	M	63	2531	7526.394737	10057.39474	Y	Y	2C	33
Vincent et al 1980	BC	0.063	NA	6.216	26.208	Control-T	M	43	1680	1942.5	3622.5	Y	Y	2C	48
Vincent et al 1980	CA	0.042	NA	18.6396	4.8818	CKD-T	F	54	2219	3389.018182	5608.018182	Y	Y	2C	38
