# Supplementary material for: Revisiting the Middle Molecule Hypothesis of Uremic Toxicity: A Systematic Review of Beta 2 Microglobulin Population Kinetics and Large Scale Modeling of Hemodialysis Trials In Silico
Source: PLoS One. 2016 Apr 7;11(4):e0153157. doi: 10.1371/journal.pone.0153157 (PMC4824495; doi:10.1371/journal.pone.0153157)
Supplement: S2 Table — (XLS) [file pone.0153157.s003.xls]

## Sheet: Sheet1
Authors	Title	Journal	Year	Vol	Pages	PMID	Included	Reason for exclusion	Number of Compartments (C)	Type of Study
Estácio et al	A simulated intermediate state for folding and aggregation provides insights into ?N6 ß2-microglobulin amyloidogenic behavior	PLOS Comput Biol	2014	10	doi: 10.1371/journal.pcbi.1003606	24809460	No	Simulation	NA	Simulation
Akonur et al	Automated peritoneal dialysis prescriptions for enhancing sodium and fluid removal: a predictive analysis of optimized, patient-specific dwell times for the day period.	Perit Dial Int	2013	33	646-54	24335125	No	No kinetic model or patient level data	NA	Simulation of sodium and water transport in PD
Van Canneyt et al	Evaluation of alternatives for dysfunctional double lumen central venous catheters using a two-compartmental mathematical model for different solutes	Int J Artif Organs	2013	36	17-27	23280082	No	No kinetic model or patient level data	No	Simulation of uremic solute extraction ratios during hemodialysis with dysfunctional catheters
Yamashita AC and Tomisawa N	What is good about PD+HD combined therapy	Hemodial Int	2011	15	S15-S21	22093595	No	Simulation study	2C	Simulation study of combined HD+PD
Kirkman et al	Interaction between intradialytic exercise and hemodialysis adequacy	Am J Nephrol	2013	38	475-82	24296748	No	No kinetic model or patient level data	NA	Reduction ratios of uremic toxin during intradialytic exercise
Akasaka et al	A mathematical model to predict protein wash out kinetics during whole-lung lavage in autoimmune pulmonary alveolar proteinosis.	Am J Physiol Lung Cell Mol Physiol	2015	308	105-17	25398988	No	Lung kinetics of B2	NA	Human study in pulmonary alveolar proteinosis
Bhimani et al	Effect of increasing dialysate flow rate on diffusive mass transfer of urea, phosphate and ß2-microglobulin during clinical haemodialysis	Nephrol Dial Transplant	2012	25	3990-3995	20543211	No	No kinetic model or patient level data	NA	Effect of dialysate flow rate on clearance of uremic solutes
Maheshwari et al	A regional blood flow model for ß2-microglobulin kinetics and for simulating intra-dialytic exercise effect.	Ann Biomed Engi	2011	39	2879-90		No	Re-analysis of paper by Ward et al	2C	Experimental with simulation component
Lim Km and Shim EB	Computational assessment of the effects of a pulsatile pump on toxin removal in blood purification	Biomed Eng Online	2010	9	doi: 10.1186/1475-925X-9-31	20569462	No	Simulation	2C	Simulation
Mustata M et al	K3 fragment of amyloidogenic beta(2)-microglobulin forms ion channels: implication for dialysis related amyloidosis	J Am Chem Soc	2009	131	14938-45	19824733	No	In vitro	NA	Biochemical
Nordberg GF	Biomarkers of exposure, effects and susceptibility in humans and their application in studies of interactions among metals in China.	Toxicol Let	2010	192	45-9	19540908	No	No kinetic model or patient level data	NA	Toxicology
Greene T et al	Solute clearances and fluid removal in the frequent hemodialysis network trials.	Am J Kidney Dis	2009	53	835-44	19339093	No	Simulation	2C	Simulation
Lu et al	Thermodynamics and dynamics of amyloid peptide oligomerization are sequence dependent.	Proteins	2009	75	954-63	19089954	No	Simulation	NA	Biochemical
Brain et al	Population pharmacokinetics and exploratory pharmacodynamics of ifosfamide according to continuous or short infusion schedules: an n = 1 randomized study.	Br J Clin Pharmacol	2008	65	607-10	18294323	No	No kinetic model or patient level data	NA	Pharmaco-dynamic using B2M as proxy for renal toxicity
Zheng et al	Beta2-microglobulin amyloid fragment organization and morphology and its comparison to Abeta suggests that amyloid aggregation pathways are sequence specific.	Biochemistry	2008	47	2497-509	18215070	No	In vitro	NA	Biochemical
Lin T et Al	Application of benchmark dose for occupational epidemiology in lead exposure.	Toxicol Mech Methods	2008	18	363-7	20020903	No	No kinetic model or patient level data	NA	Toxicology
Tattershall J	Clearance of beta-2-microglobulin and middle molecules in haemodiafiltration.	Contrib Nephrol	2007	158	201-209	17684359	No	No patient Level data	2C	Simulation
Yang TH and Feng Cl	New ligand coupling procedure for formation of an immunoadsorption wall	ASAIO J	2007	53	201-6	17413561	No	No kinetic model or patient level data	NA	Immunoadsorption device development
Svitel J et al	Probing the functional heterogeneity of surface binding sites by analysis of experimental binding traces and the effect of mass transport limitation.	Biophys J	2007	92	1742-58	17158569	No	In vitro	NA	Biochemical
Iwata K et al	3D structure of amyloid protofilaments of beta2-microglobulin fragment probed by solid-state NMR.	Proc Natl Acad Sci U S A	2006	103	18119-24	17108084	No	In vitro	NA	Biochemical
Heegaard NH et al	Interconverting conformations of variants of the human amyloidogenic protein beta2-microglobulin quantitatively characterized by dynamic capillary electrophoresis and computer simulation.	Anal Chem	2006	78	3667-73	16513784	No	In vitro	NA	Biochemical
Deng J et al	Molecular basis for the Cu2+ binding-induced destabilization of beta2-microglobulin revealed by molecular dynamics simulation.	Biophys J	2006	90	3865-79	16513784	No	Simulation	NA	Biochemical
Ward RA et al	Resistance to intercompartmental mass transfer limits beta2-microglobulin removal by post-dilution hemodiafiltration.	Kidney Int	2006	69	1431-7	16395268	Yes	Kinetic model with patient level data	2C	Experimental with simulation component
Armen RS and Dagget V	Characterization of two distinct beta2-microglobulin unfolding intermediates that may lead to amyloid fibrils of different morphology	Biochemistry	2005	44	16098-107	16331970	No	Simulation	NA	Simulation Of amyloid formation
Leypoldt JK	Kinetics of beta2-microglobulin and phosphate during hemodialysis: effects of treatment frequency and duration.	Semin Dial	2005	18	401-8	16191181	No	No patient Level data	2C	Simulation
Yamashita AC and Kawanishi H	Kinetics and dose of daily hemofiltration	Blood Purif	2004	22 Suppl 2	14-9	15655317	No	Simulation	1C	Experimental with simulation component to predict changes in B2M dynamics when switching from Hemodialysis to Daily Hemofiltration
Yamashita AC and Kawanishi H	Kinetic analysis of daily hemofiltration	Hemodial Int	2004	8	326-31	19379437	No	Simulation	1C	Experimental with simulation component to predict changes in B2M dynamics when switching from Hemodialysis to Daily Hemofiltration
Benyamnini H et al	Beta2-microglobulin amyloidosis: insights from conservation analysis and fibril modelling by protein docking techniques	J Mol Biol	2003	330	159-74	12818210	No	Simulation	NA	Simulation Of Amyloid Formation
Leypoldt JK et al	Kinetics and dosing predictions for daily haemofiltration	Nephrol Dial Transplant	2003	18	769-76	12637647	No	Simulation	2C	Simulation
Prevot A et Al	[Glomerular Filtration Marker in pediatrics]	Rev Med Suisse Romande	2002	122	625-30	12611189	No	Review	NA	Review
Goldfarb-Rumyantzev AS et al	Computer simulation of small-solute and middle-molecule removal during short daily and long thrice-weekly hemodialysis.	Am J Kidney Dis	2002	40	1211-8	12460040	No	Simulation	NA	Simulation
Leypoldt JK and Burkart JM	Small-solute and middle-molecule clearances during continuous flow peritoneal dialysis.	Adv Perit Dial	2002	18	26-31	12402582	No	Simulation	2C	Simulation
Stiller S et al	Validation of a two-pool model for the kinetics of beta2-microglobulin.	Int J Artif Organs	2002	25	411-20	12074339	Yes	Kinetic model with patient level data	2C	Experimental with simulation component
Datta D et al	Mechanism for antibody catalysis of the oxidation of water by singlet dioxygen	Proc Natl Acad Sci U S A	2002	99	2636-41	11880618	No	In vitro	NA	Biochemical
Yamada et al	Analysis of beta(2)-microglobulin kinetics in hemodialysis by a modified variable-volume one-compartment mode	Blood Purif	2001	19	388-94	11574735	No	No patient Level data	1C	Experimental with simulation component
Lenzlinger PM et al	Markers for cell-mediated immune response are elevated in cerebrospinal fluid and serum after severe traumatic brain injury in humans.	J Neurotrauma	2001	18	479-89	11393251	No	No kinetic model or patient level data	NA	Trauma
Hauk M et al	In vivo effects of dialysate flow rate on Kt/V in maintenance hemodialysis patients	Am J Kidney Dis	2000	35	105-11	10620551	No	No kinetic model	NA	Experimental measuring reduction ratios during dialysis
Leypoldt JK et al	Rebound kinetics of beta2-microglobulin after hemodialysis	Kidney Int	1999	56	1571-7	10504510	No	No patient Level data	Modified 1C Model	Experimental measuring reduction ratios and rebound during dialysis
Stevens J et al	Efficient generation of major histocompatibility complex class I-peptide complexes using synthetic peptide libraries	J Biol Chem	1998	273	2874-84	9446598	No	In vitro	NA	Biochemical
Leypoldt JK et al	Single compartment models for evaluating beta 2-microglobulin clearance during hemodialysis	ASAIO J	1997	43	904-9	9386841	No	No patient Level data	Modified 1C Model	Experimental measuring reduction ratios and rebound during dialysis
Srikiatkhachorn A and Braciale TJ.	Virus-specific CD8+ T lymphocytes downregulate T helper cell type 2 cytokine secretion and pulmonary eosinophilia during experimental murine respiratory syncytial virus infection	J Exp Med	1997	186	421-32	9236194	No	Animal Study	NA	Experimental in RSV infection
Ahrenholz P et al	On-line hemodiafiltration with pre- and postdilution: a comparison of efficacy.	Int J Artif Organs	1997	20	81-90	9093885	No	No patient Level data	NA	Experimental measuring in vitro dialyzer clearance during hemodiafiltration
Jensen JS	Renal and systemic transvascular albumin leakage in severe atherosclerosis	Arterioscler Thromb Vasc Biol	1995	15	1324-9	7670945	No	No kinetic model	NA	Experimental measuring renal clearance of B2M in microalbuminuria
Kanamori T and Sakai K	An estimate of beta 2-microglobulin deposition rate in uremic patients on hemodialysis using a mathematical kinetic model.	Kidney Int	1995	47	1453-7	7637274	No	Simulation	2C	Simulation
Lee CJ	Statistical and parametric analysis of beta-2-microglobulin removal from uremic patients in high flux hemodialysis.	ASAIO J	1994	40	62-6	8186494	No	Simulation	3C	Simulation
Abdel Motal UM et al	Major histocompatibility complex class I-binding peptides are recycled to the cell surface after internalization.	Eur J Immunol	1993	23	3224-9	8258337	No	In vitro	NA	Biochemical
Chanard J et al	Beta 2-microglobulin metabolism in uremic patients who are undergoing dialysis	Kidney Int Suppl	1993	31	S83-7	8320953	No	No patient Level data	3C	Experimental with simulation component
Vincent C	Kinetics of 125I-beta 2-microglobulin turnover in dialyzed patients.	Kidney Int	1992	42	1434-43	1474777	Yes	Kinetic model with patient level data	3C	Experimental with simulation component
Odell RA et al	Beta 2-microglobulin kinetics in end-stage renal failure.	Kidney In	1991	39	909-19	2067207	Yes	Kinetic model with patient level data	3C	Experimental with simulation component
Rippe B et al	Clinical implications of a three-pore model of peritoneal transport	Adv Perit Dial	1991	7	3-9	1680451	No	Simulation	NA	Simulation
Takesawa S et al	Measurement of back clearance	ASAIO J	1990	36	M441-3	2252722	No	No kinetic model or patient level data	NA	Experimental measuring back filtration
Akizawa T et al	Elimination of beta 2-microglobulin by a new polyacrylonitrile membrane dialyser: mechanism and physiokinetics	Nephrol Dial Transplant	1989	4	356-65	2505186	No	In vitro	NA	Experimental in vitro measuring dialyzer clearance
Paaby P et al	Cyclical changes in endogenous overnight creatinine clearance during the third trimester of pregnancy.	Acta Med Scand	1988	223	459-68	3376774	No	No kinetic model or patient level data	NA	Experimental measuring changes in creatinine and B2M during pregnancy
Badian M et al	Safety, tolerance and pharmacokinetics of 2.0 g cefpirome (HR 810) after single and multiple dosing	Chemotherapy	1988	34	367-73	3180904	No	No kinetic model or patient level data	NA	Pharmacokinetic of cefpirome
Mineshima M et al	Diffusive and convective mass transport characteristics in beta 2-microglobulin removal.	ASAIO Trans	1987	33	103-6	3314918	No	No patient Level data	1C	Experimental in vitro measuring dialyzer clearance, followed by in vivo verification
Schentag JJ et al	Comparative nephrotoxicity of gentamicin and tobramycin: pharmacokinetic and clinical studies in 201 patients.	Antimicrob Agents Chemother	1981	19	859-66	7294770	No	No kinetic model or patient level data	NA	Aminoglycoside pharmacokinetics
French MA	Amikacin and gentamicin accumulation pharmacokinetics and nephrotoxicity in critically ill patients.	Antimicrob Agents Chemother	1981	19	147-52	7247354	No	No kinetic model or patient level data	NA	Aminoglycoside pharmacokinetics
Vincent C et al	[The plasma turnover of 125I beta 2 microglobulin in healthy humans and patients with renal insufficiency (author's transl)].	J Physiol (Paris)	1980	76	885-7	6165821	No	Non-English	NA	Turnover
